# Supplementary material for: Microbiota-dependent indole production stimulates the development of collagen-induced arthritis in mice
Source: J Clin Invest. 2023 Dec 19;134(4):e167671. doi: 10.1172/JCI167671 (PMC10866668; doi:10.1172/JCI167671)
Supplement: Supporting data values [file jci-134-167671-s009.xlsx]

## Sheet: Fig 1B
Cecal contents, CIA vs CIA+Abx
Metabolite	log2(FC)	-log10(p)
5-Phosphoribosylamine	3.8773	8.6334
dihydroxy-octadecanoic acid	6.5499	7.1581
Mannitol	-6.0051	7.1581
N-5Z_8Z_11Z_14Z-heneicosatetraenoyl-ethanolamine	2.656	7.1581
Pregna-4-11-diene-3-20-dione	7.6286	7.1129
Cortisone	5.6376	7.1129
Dodecanedioic acid	5.0399	7.1129
Maltotriose	-4.8525	7.1129
N5-Methyl-L-glutamine	4.4689	7.1129
alpha-D-Glucosamine 1-phosphate	3.5068	7.1129
21-Hydroxypregnenolone	2.8861	7.1129
5-Guanidino-2-oxopentanoate	-3.8406	6.86
N-Carbamyl-L-glutamate	-4.1072	6.6629
D-Arabitol	-3.8587	6.2971
5-Hydroxyindoleacetate	3.5055	5.7936
Adenine	3.9279	5.7912
D-Rhamnose	3.4723	5.7912
hydroxy-dodecanedioic acid	4.2213	5.3369
Linoleate	1.9771	5.1845
Prostaglandin B2	6.7872	5.0245
epoxy-octadecanoic acid	3.2398	5.0245
2-3-Dinor-8-iso prostaglandin F2alpha	2.3165	5.0245
3alpha-12alpha-Dihydroxy-5beta-cholanate	9.1107	5.0215
O-Decenoyl-L-carnitine	-5.0561	5.0047
Pantetheine 4--phosphate	-4.4143	5.0014
dihydroxy-hexadecanoic acid	3.4066	4.9521
2-Methyleneglutarate	-1.6156	4.9521
Maltose	-2.3437	4.9118
tetrahydroxy-octadecanoic acid	1.6541	4.8563
Pregnenolone	4.0787	4.8375
1-tridecyl-2-methyl-sn-glycero-3-phosphocholine	9.4224	4.718
N-Pentadecanoyl-ethanolamine	2.2138	4.718
6-Pyruvoyltetrahydropterin	-2.237	4.6845
2-propionyl-sn-glycero-3-phosphocholine	-3.926	4.6563
Biliverdin	-5.8049	4.6155
Octadecenoic acid	2.0789	4.5939
Leukotriene A4	4.0876	4.5334
acyl-C4-DC	-1.9447	4.5334
S-Allantoin	-4.3059	4.5228
Prostaglandin D2/Thromboxane A2 isobars	3.0884	4.4863
L-serine	-2.6521	4.4863
3-Phosphonooxypyruvate	2.7787	4.3514
Octadecatrienoic acid	2.686	4.281
N-8S_12R9S_11R_15S-trihydroxy-5Z_13E-prostadienoyl-ethanolamine	3.1025	4.205
L-proline	-2.5867	4.205
Tetradecanoic acid	2.3767	4.205
L-Noradrenaline	1.9599	4.205
Picolinic acid	2.3572	4.1385
O-dodecanoyl-carnitine	2.6271	4.05
Hexadecanoic acid	1.7307	4.0002
4-Pyridoxate	1.8261	3.9843
butanoyl-l-carnitine	4.5344	3.9573
Carnosine	2.2142	3.9379
octenoyl-l-carnitine	-3.1545	3.919
3alpha-7alpha-12alpha-Trihydroxy-5beta-cholanate	6.8439	3.8911
Cytosine	-1.853	3.7501
Dopamine	1.2432	3.7255
Hexadecenoic acid	3.7667	3.7208
L-glutamate	2.4134	3.6492
Hydroxyacetone phosphate	-1.3467	3.6492
Prostaglandin F2alpha/beta/D1 isobars	3.119	3.6472
N-4Z_7Z_10Z_13Z_16Z_19Z-docosahexaenoyl-ethanolamine	-4.0384	3.6094
gamma-Glutamyl-Se-methylselenocysteine	5.2417	3.6039
Thromboxane B2	2.3689	3.5959
Aminofructose 6-phosphate	-3.4496	3.5567
L-4-Hydroxyglutamate semialdehyde	2.3195	3.5544
9S-HODE	2.0505	3.5544
Acetylcholine	3.2771	3.5484
Dimethylglycine	2.2669	3.5465
Protein 5-hydroxylysine	-2.2353	3.5229
dAMP	-2.6838	3.5169
3-Methyleneoxindole	3.5578	3.5086
Indoxyl	3.304	3.4757
L-Cysteate	2.7157	3.4757
N-Acetylornithine	1.4061	3.4757
5-L-Glutamyl-L-glutamine	-1.7709	3.451
N-heptanoyl-homoserine lactone	1.8689	3.4397
4-Acetamidobutanoate	-1.0674	3.3192
L-aspartate	1.8678	3.2032
Prostaglandin D3 isobars	2.6477	3.1534
Glycerone sulfate	1.0353	3.1534
Tetradecenoic acid	3.0129	3.1439
L-threonine	-1.7457	3.1326
L-Homoserine	-1.7457	3.1326
D-Glucosamine	-1.7441	3.083
acyl-C4-OH	2.1716	3.0634
trihydroxy-octadecenoic acid	2.9362	3.0533
1-9Z-heptadecenoyl-sn-glycero-3-phosphoethanolamine	-1.2972	3.0411
2-Aminomuconate	2.5312	3.0039
5-Oxoproline	1.4445	2.9677
Adenosine	2.6808	2.9674
Taurochenodeoxycholate	3.1573	2.9488
Ornithine	1.4569	2.9461
Succinate	2.104	2.9293
7Z-10Z-13Z-16Z-19Z-Docosa-7-10-13-16-19-pentaenoic acid	2.1143	2.8088
Pentobarbital	1.0478	2.8088
L-asparagine	-2.0426	2.7911
L-cystine	-3.9714	2.7606
Hypoxanthine	2.2558	2.7511
Glycocholate	-2.9882	2.7498
L-Homocysteine	4.1706	2.7383
S-Adenosyl-L-methionine	1.6554	2.7336
Creatinine	-1.7164	2.7162
Cortisol	1.5449	2.7093
D-Glucono-1-5-lactone 6-phosphate	3.8602	2.7054
1-hexadecanoyl-sn-glycero-3-phosphoethanolamine	1.6294	2.6443
Sedoheptulose 1-phosphate	3.9829	2.6284
L-Citrulline	1.4372	2.6191
L-gamma-Glutamyl-L-hypoglycin	1.139	2.6115
gamma-L-Glutamyl-L-cysteine	2.1551	2.5971
D-Glucose 6-phosphate	3.6662	2.5605
Thymidine	-2.0702	2.5605
N-Acetylneuraminate	-2.54	2.5423
L-histidine	-1.8765	2.5423
8Z-11Z-14Z-Icosatrienoic acid	1.4391	2.5407
11R-HPETE/Leukotriene B4 isobars	2.5399	2.5228
NAD	3.2822	2.4349
Eicosapentaenoic acid	1.2745	2.3384
5Z-8Z-11Z-14Z-17Z-Icosapentaenoic acid	1.2745	2.3384
N-9Z_12Z-octadecadienoyl-ethanolamine	8.1346	2.3225
Eicosatetraenoic acid	1.2512	2.3166
Mesterolone	1.2512	2.3166
Docosahexaenoic acid	1.362	2.297
Taurocholate	-1.9626	2.2803
5-Hydroxyisourate	1.8674	2.2803
Poly-gamma-D-glutamate	1.106	2.2803
Vanillate	1.0701	2.2803
Phosphocreatine	-5.6054	2.2793
acyl-C5	2.2605	2.2357
Spermidine	1.4214	2.2357
L-Methionine S-oxide	-1.5472	2.2257
2-Hydroxyglutarate/Citramalate	2.1126	2.2114
13S-HODE	1.7987	2.2114
Indolepyruvate	-1.1001	2.1959
L-Adrenaline	1.0485	2.1917
UDP-N-acetyl-D-glucosamine	2.2557	2.1383
hexanoyl-L-carnitine	1.7822	2.0741
Citrate	-1.365	2.0666
2-Dehydro-3-deoxy-D-glucarate	-1.365	2.0666
Guanosine	-1.0974	2.0456
7alpha-Hydroxy-3-oxo-4-cholestenoate	3.1144	2.0313
sn-glycero-3-Phosphoethanolamine	1.5271	2.011
1-5Z_8Z_11Z_14Z-eicosatetraenoyl-sn-glycero-3-phosphoethanolamine	1.5248	1.8909
S-Glutathionyl-L-cysteine	2.3544	1.89
Lactate	1.6692	1.8429
Guanine	-1.3209	1.8344
L-arginine	-1.5309	1.81
Xanthine	1.3098	1.7987
2-Oxoglutarate	2.0195	1.59
Dodecanoic acid	1.0412	1.5865
L-Homocitrulline	-1.1564	1.435
O-tetradecanoyl-L-carnitine	-2.0539	1.3784
Cys-Gly	1.5439	1.363
L-octanoylcarnitine	-1.1591	1.3588
1-9Z-octadecenoyl-sn-glycero-3-phosphoethanolamine	-1.7786	1.3577
Nicotinamide	1.2197	1.3572
Taurine	1.2763	1.2587
Glycerol 3-phosphate	1.1651	1.2193
CMP-N-acetylneuraminate	1.3323	1.2164
Phosphate	1.2217	1.1805
AMP	1.2017	1.1626
L-tryptophan	-1.215	1.1604
Inosine	1.0543	1.098
Diphosphate	2.9524	1.0849
Glutathione	1.5506	1.0261
UDP-glucose	1.134	1.0261

## Sheet: Fig 1C
Tryptophan (uM/mg cecal tissue)
Untreated	CIA	CIA+Abx
0.0857971	0.0122374	0.241659
0.0629324	0.0270998	0.239183
0.0791667	0.0348675	0.139016
0.082762		0.0795455
0.0506098		0.0783237
0.0783154		0.117284
		0.0839677
n=6	n=3	n=7
Each data point represents one mouse from one experiment

## Sheet: Fig 1D
Indole (uM/mg cecal tissue)
Untreated	CIA	CIA+Abx
0.0391304	0.163014	0.00101894
0.0223523	0.199683	0.00141827
0.0220486	0.206416	0
0.0381978		0.000755348
0.0151982		0
0.0268817		0
		0
n=6	n=3	n=7
Each data point represents one mouse from one experiment

## Sheet: Fig 1E
Trp Pathway Mapping: CIA vs CIA+Abx
Trp Metabolite	Log2(FC)	-Log10(p)
IAA	4.48619	8.49233
2-Aminomuconate	2.49924	7.75289
Indole	9.04636	6.91277
5-HIAA	3.56822	6.86736
I3A	3.0252	6.30393
Indoxyl	3.46474	4.22651
Pico	1.96445	2.85176
Ipyr	-0.89383	1.61472
Trp	-2.11365	1.5381
3-Methyleneoxindole	2.47091	1.26236
2-Oxoadipate	-0.44684	1.23397
5-OH	0.938899	0.752601
IPA	0.957282	0.708366
Indole-3-acetaldehyde	0.677719	0.243698
g-Oxalo-crotonate	0.41951	0.125881
Kyn	-0.13864	0.122731

## Sheet: Fig S1A
3-indole carboxaldehyde (uM/mg cecal tissue)
Control	CIA	CIA+Abx
0.114203	0.135616	0.0266907
0.0747738	0.115055	0.00828125
0.0604167	0.109623	0.0230229
0.0161606		0.0046123
0.182927		0.014133
0.195341		0.0260288
		0.0107266
n=6	n=3	n=7
Each data point represents one mouse from one experiment

## Sheet: Fig S1B
Indole-3-acetic acid (uM/mg cecal tissue)
Control	CIA	CIA+Abx
0.0226377	0.0176712	0.00232642
0.0206227	0.0191759	0.00159856
0.0152951	0.0192469	0.00157118
0.0306562		0.00085561
0.0422256		0
0.0496416		0
		0
n=6	n=3	n=7
Each data point represents one mouse from one experiment

## Sheet: Fig S1C
Indole-3-propionic acid (uM/mg cecal tissue)
Control	CIA	CIA+Abx
0.0102029	0.0125571	0.0016321
0.00729111	0.00342314	0.0030649
0.0102083	0.00058856	0.00521968
0.00864838		0.00038436
0.00467988		0.00176301
0.00879928		0.00063889
		0.00252595
n=6	n=3	n=7
Each data point represents one mouse from one experiment

## Sheet: FigS1D
Kynurenine (uM/mg cecal tissue)
Untreated	CIA	CIA+Abx
0.00489855	0	0.00205591
0.00469665	0	0.0018149
0.00885417	0	0.00202109
0.00497551		0.00158423
0.00655488		0.00126879
0.00646953		0.00187243
		0.00171857
n=6	n=3	n=7
Each data point represents one mouse from one experiment

## Sheet: Fig S1E
Cecal contents, Isolate 7 vs Isolate 1
Metabolite	log2(FC)	-LOG10(p)
Flavin mononucleotide	-7.2268	16.456
Thymidine	-5.382	14.628
L-proline	-5.2846	13.408
trans-4-Hydroxy-L-proline	-3.0848	13.264
Thiosulfate	-6.2926	12.696
5-Guanidino-2-oxopentanoate	-3.1349	11.659
Allantoate	-5.0876	11.303
Ornithine	-5.1499	10.524
D-Arabitol	-4.0629	10.382
Cytosine	-3.4064	8.8338
Adenine	2.9926	8.8338
gamma-Glutamyl-Se-methylselenocysteine	-5.6225	8.811
L-threonine	-4.4923	8.7366
L-Methionine S-oxide	-3.3288	7.1786
Cystathionine	-3.7026	6.8192
Indole-3-acetate	5.3224	6.5006
5'-Phosphoribosyl-N-formylglycinamide	-4.2939	6.5006
Guanine	-2.9134	6.4645
Butanoic/Butyric acid	2.3282	6.3423
Guanosine	-2.9395	6.2607
NAD	4.7665	6.1889
Indoxyl	4.1269	5.929
L-cystine	-3.3814	5.929
Cytidine	-1.5315	5.861
Pentanoate valerate	3.8353	5.8282
L-asparagine	-3.4249	5.7568
Thiocysteine	-2.8533	5.5346
L-serine	-3.6942	5.4108
Xanthine	2.5649	5.3146
Creatinine	-2.0507	5.3146
dAMP	-3.0146	5.2066
Uracil	2.1878	5.0935
L-tyrosine	-3.7068	5.0238
L-valine	3.3034	4.9023
2-Hydroxyglutarate/Citramalate	1.9177	4.8913
Hexanoic acid caproate	2.0945	4.6925
Thymine	5.8739	4.6478
Indolepyruvate	-3.7019	4.5877
Phosphoserine	3.0365	4.4941
L-glutamate	1.5343	4.4802
L-phenylalanine	-3.0135	4.4311
L-leucine/isoleucine	-2.6484	4.213
octenoyl-l-carnitine acyl-C81	2.4059	3.9883
g-Oxalo-crotonate	2.9143	3.9589
L-octanoylcarnitine acyl-C8	2.9843	3.791
6-Phospho-D-gluconate	-1.6077	3.7246
ADP-D-ribose	5.2764	3.6986
N-Acetylornithine	-1.52	3.4626
hexanoyl-L-carnitine acyl-C6	4.0537	3.3726
Maltotriose	-2.416	3.3726
Hypoxanthine	1.7137	3.3726
Dihydrofolate	-2.1588	3.294
Glutathione	4.5535	3.2904
glycine	-1.901	3.2141
L-Citrulline	-1.6895	2.9953
butanoyl-l-carnitine acyl-C4	3.5895	2.9633
UMP	2.604	2.8981
Pantetheine 4--phosphate	3.1455	2.8418
Maltose	-1.1943	2.816
AMP	3.8548	2.7881
UDP-N-acetyl-D-glucosamine	4.158	2.7805
Urate	-1.2649	2.7514
Ectoine	-1.194	2.7506
5-6-Dihydrothymine	-1.2965	2.619
UDP-glucose	4.3097	2.5369
2-Oxoglutarate	1.2952	2.5369
5-Oxoproline	2.4343	2.4889
L-tryptophan	-1.7286	2.4141
L-methionine	-1.6455	2.3627
Picolinic acid	2.5703	2.1883
ADP	-1.2494	2.1641
Glycerol 3-phosphate	1.5887	2.1027
IMP	4.0251	2.1023
2',3'-Cyclic CMP	2.3333	2.0196
Guanidinoacetate	1.047	2.0196
CMP	2.2531	1.9431
acyl-C4-OH	1.9814	1.696
D-Glucose 6/1-phosphate	1.7441	1.4435
gamma-L-Glutamyl-L-cysteine	1.0439	1.4435
L-alanine	-1.2123	1.4259
10-Formyldihydrofolate	1.8565	1.3792
L-glutamine	-1.483	1.3729
GMP	4.3082	1.3309

## Sheet: Fig S1G
Indoxyl correlated OTUs
		Unclassified Firmicutes							Bact:Barnesiella							Bact:Rikenellaceae							Firm:Lactobacillales							Bact:VC2.1-Bac22
n=6	Untreated DBA1/J	0.01	0.01	0.02	0.01	0.05	0.02		0	0	0	0	0	0		0	0	0	0	0	0		0	0	0	0	0	0		0	0	0	0	0	0
n=5	CIA	0.1	0.09	0.18	0.09	0.04			0	0	0.01	0	0			9.07	7.62	9.75	5.11	6.56			0.01	0.01	0.02	0.01	0.01			0.01	0.01	0.02	0.01	0.01
n=7	CIA + Abx	0.02	0.01	0.01	0.01	0	0	0	0	0	0	0	0	0	0	5.37	4.19	3.77	3.5	2.78	2.41	1.68	0	0	0	0	0	0	0	0	0	0	0	0	0	0
Each data point represents one mouse from one experiment

[truncated: 79 more sheets: Fig S1H, Fig 2A, Fig 2B, Fig 2C, Fig 2E, Fig 2F, Fig 2G, Fig S2A, Fig S2E, Fig S2F, Fig S2G, Fig S2H, Fig S2I, Fig 4A, Fig 4B, Fig 4C, Fig 4D, Fig 4E, Fig 4F, Fig S4A …]
